# Supplementary material for: Bayesian network predicted variables for good neurological outcomes in patients with out-of-hospital cardiac arrest
Source: PLoS One. 2023 Sep 28;18(9):e0291258. doi: 10.1371/journal.pone.0291258 (PMC10538776; doi:10.1371/journal.pone.0291258)
Supplement: S1 Table — (XLSX) [file pone.0291258.s001.xlsx]

## Sheet: Sheet1
S1 Table. Estimated probability for one month survival with CPC 1-2
Age (years)	Initial rhythm	Epinephrine	GCS M	Estimated probability for one-month survival with CPC 1-2
<58	Shockable	administered	1	0.28
<58	Shockable	administered	2-6	0.5625
<58	Shockable	non-administered	1	0.8559
<58	Shockable	non-administered	2-6	0.9663
<58	Pulseless electrical activity	administered	1	0.0591
<58	Pulseless electrical activity	administered	2-6	0.5
<58	Pulseless electrical activity	non-administered	1	0.3529
<58	Pulseless electrical activity	non-administered	2-6	0.6667
<58	Asystole	administered	1	0.0247
<58	Asystole	administered	2-6	0.3333
<58	Asystole	non-administered	1	0.4286
<58	Asystole	non-administered	2-6	0.6667
<58	Spontaneous rhythm	administered	1	0.1154
<58	Spontaneous rhythm	administered	2-6	0.5
<58	Spontaneous rhythm	non-administered	1	0.7742
<58	Spontaneous rhythm	non-administered	2-6	0.9846
59-70	Shockable	administered	1	0.1726
59-70	Shockable	administered	2-6	0.6
59-70	Shockable	non-administered	1	0.6327
59-70	Shockable	non-administered	2-6	0.9608
59-70	Pulseless electrical activity	administered	1	0.0709
59-70	Pulseless electrical activity	administered	2-6	0.5
59-70	Pulseless electrical activity	non-administered	1	0.3111
59-70	Pulseless electrical activity	non-administered	2-6	0.5385
59-70	Asystole	administered	1	0.0128
59-70	Asystole	administered	2-6	0.3333
59-70	Asystole	non-administered	1	0.2778
59-70	Asystole	non-administered	2-6	0.5
59-70	Spontaneous rhythm	administered	1	0.1538
59-70	Spontaneous rhythm	administered	2-6	0.8571
59-70	Spontaneous rhythm	non-administered	1	0.5789
59-70	Spontaneous rhythm	non-administered	2-6	0.9615
71-80	Shockable	administered	1	0.1677
71-80	Shockable	administered	2-6	0.5
71-80	Shockable	non-administered	1	0.56
71-80	Shockable	non-administered	2-6	0.8421
71-80	Pulseless electrical activity	administered	1	0.0325
71-80	Pulseless electrical activity	administered	2-6	0.5556
71-80	Pulseless electrical activity	non-administered	1	0.2683
71-80	Pulseless electrical activity	non-administered	2-6	0.7222
71-80	Asystole	administered	1	0.009
71-80	Asystole	administered	2-6	0.1667
71-80	Asystole	non-administered	1	0.125
71-80	Asystole	non-administered	2-6	0.3333
71-80	Spontaneous rhythm	administered	1	0.0784
71-80	Spontaneous rhythm	administered	2-6	0.3333
71-80	Spontaneous rhythm	non-administered	1	0.5
71-80	Spontaneous rhythm	non-administered	2-6	0.75
>81	Shockable	administered	1	0.05
>81	Shockable	administered	2-6	0.1429
>81	Shockable	non-administered	1	0.4828
>81	Shockable	non-administered	2-6	0.5789
>81	Pulseless electrical activity	administered	1	0.0114
>81	Pulseless electrical activity	administered	2-6	0.2727
>81	Pulseless electrical activity	non-administered	1	0.1724
>81	Pulseless electrical activity	non-administered	2-6	0.3333
>81	Asystole	administered	1	0.0113
>81	Asystole	administered	2-6	0.1429
>81	Asystole	non-administered	1	0.1
>81	Asystole	non-administered	2-6	0.3333
>81	Spontaneous rhythm	administered	1	0.0702
>81	Spontaneous rhythm	administered	2-6	0.5
>81	Spontaneous rhythm	non-administered	1	0.2
>81	Spontaneous rhythm	non-administered	2-6	0.6154
GCS M, motor response in the Glasgow coma scale; CPC, cerebral performance category
