# Supplementary material for: Bayesian network predicted variables for good neurological outcomes in patients with out-of-hospital cardiac arrest
Source: PLoS One. 2023 Sep 28;18(9):e0291258. doi: 10.1371/journal.pone.0291258 (PMC10538776; doi:10.1371/journal.pone.0291258)
Supplement: S2 Table — (XLSX) [file pone.0291258.s002.xlsx]

## Sheet: Sheet1
S2 Table. Variables in previous studies
Scoring system	Variables
CAHP score	Age, initial rhythm, no-flow time, low-flow time, location, epinephrine dose, and pH
CAST score	Initial rhythm, witnessed/time until ROSC, pH, lactate, motor score according to the Glasgow Coma Scale, gray matter attenuation to white matter attenuation ratio, albumin, and hemoglobin
CRASS	Age, initial rhythm, cause, mechanical CPR, epinephrine dose, pre emergency status, location, amiodaron, status at admission, witnessed, low-flow time, and no-flow time
C-GRApH	Cause, glucose, initial rhythm, age, and pH
ED-PLANN score	pH, lactate, age, initial rhythm, and prehospital ROSC
OHCA score	Initial rhythm, no-flow time, low-flow time, lactate, and creatinine
rCAST score	Initial rhythm, witnessed / time until ROSC, pH, lactate, motor score according to the Glasgow Coma Scale
MIRACLE2 score	witnessed, initial rhythm, reactivity of pupils, age, changing intra-arrest rhythms, pH, and epinephrine
CPR, cardiopulmonary resuscitation; ROSC, return of spontaneous circulation
